# Supplementary material for: Hepatic Mitochondrial Dysfunction and Risk of Liver Disease in an Ovine Model of “PCOS Males”
Source: Biomedicines. 2022 May 31;10(6):1291. doi: 10.3390/biomedicines10061291 (PMC9220073; doi:10.3390/biomedicines10061291)
Supplement: Supplementary file 1 [file biomedicines-10-01291-s001.zip]

Archive with 1 entries (1 files):
- biomedicines-1733316-supplementary.pdf
